# Supplementary material for: Emergency Care Interventions for Victims of Explosive Ordnance Reduce Mortality: A Modeling Study
Source: Prehosp Disaster Med. 2025 Aug 20;40(4):204–13. doi: 10.1017/S1049023X25101283 (PMC12809202; doi:10.1017/S1049023X25101283)
Supplement: Wild et al. supplementary material 1 — Wild et al. supplementary material [file S1049023X25101283sup001.zip]

Archive with 7 entries (5 files):
- lm_modeling/
- lm_modeling/00_functions.R
- lm_modeling/01_metaAnalyses.R
- lm_modeling/02_interventionModeling.R
- lm_modeling/data/
- lm_modeling/data/paperTable.csv
- lm_modeling/data/paperTableForester.csv
