# Supplementary material for: Emergency Care Interventions for Victims of Explosive Ordnance Reduce Mortality: A Modeling Study
Source: Prehosp Disaster Med. 2025 Aug 20;40(4):204–13. doi: 10.1017/S1049023X25101283 (PMC12809202; doi:10.1017/S1049023X25101283)
Supplement: Wild et al. supplementary material 1 — Wild et al. supplementary material [file S1049023X25101283sup001.zip › lm_modeling/00_functions.R]

library(optimx)
library(ggrepel)
library(forester)

find_optimal_sd <- function(mean_rr, ci_lower, ci_upper,initial_sdlog=1) {
  # Uses a variety of optimization techniques to find optimal SD 
  # value that ensures 95% of values are within pre-specified 95% CIs.
  # Warnings/NA values are ok as long as minimized obj func is near 0.
  # Log-transform the mean_rr and CI bounds
  meanlog <- log(mean_rr)
  # Define the objective function
  objective_function <- function(sdlog) {
    # Simulate data from a lognormal distribution
    simulated_data <- rlnorm(100000, meanlog, sdlog)
    # Calculate the proportion within the CI
    proportion_within_CI <- mean(simulated_data >= ci_lower & simulated_data <= ci_upper)
    # Return the absolute difference from 0.95
    diff <- abs(proportion_within_CI - 0.95)
    return(diff)
  }
  
  # Use optimx to find the best sdlog
  # optim_result <- optimx(par = initial_sdlog, 
  #                        fn = objective_function, 
  #                        method = "L-BFGS-B", lower = 0)
  optim_result <- optimx(initial_sdlog, objective_function,
                         method = c("nlm","Nelder-Mead",
                                    "hkjb","BFGS",
                                    "L-BFGS-B"))
  # Best estimate for sdlog
  best_sdlog <- median(optim_result$p1[optim_result$value==min(optim_result$value)])
  print(paste0("Minimized objective function value: ",min(optim_result$value)))
  return(best_sdlog)
}
simMortMat <- function(dmr=c(.875,.875,.875),varyDMR = F,n=10000) {
  #takes in 3L vector of diminishing return values.
  mortMat = matrix(nrow=n,ncol=7)
  for(i in 1:n) {
    if(varyDMR) {
      dmr <- runif(3,min=0,max=0.5)
    }
    
    #these values are in RRs, aka 1-%reduction
    #layperson TCTCs
    layP1 <- rlnorm(1, log(mbDF$RR[1]),sd_lpTCTC)
    #layperson Transport
    layP2 <- rlnorm(1, log(mbDF$RR[2]),sd_lpTransport)
    #prehospital personnel TCTCs
    preH1 <- rlnorm(1, log(mbDF$RR[3]),sd_phTCTC)
    #prehospital notification systems
    preH2 <- rlnorm(1, log(mbDF$RR[4]),sd_phNotification)
    #hospital-level TCTCs  
    hFac1 <- rlnorm(1, log(mbDF$RR[5]),sd_hTCTC)
    #trauma systems org
    hFac2 <- rlnorm(1, log(mbDF$RR[6]),sd_trauma)
    
    # Single interventions
    # All intervention values are in %reduction, not RR
    # % reduction is multiplied by DMR, not RR
    p1 <- 1 - (layP1 * (1 - (1 - layP2) * dmr[1]))
    p1 <- max(c(1-layP1,1-layP2,p1))
    if(p1 < 0) {
      print(c(layP1,layP2,p1,dmr[1]))
    }
    p2 <- 1 - (preH1 * (1 - (1 - preH2) * dmr[1]))
    p2 <- max(c(1-preH1,1-preH2,p2))
    p3 <- 1 - (hFac1 * (1 - (1 - hFac2) * dmr[1]))
    p3 <- max(c(1-hFac1,1-hFac2,p3))
    # Two-way combinations 
    p12 <- 1 - (1 - p1) * (1 - (p2 * dmr[2]))
    p13 <- 1 - (1 - p1) * (1 - (p3 * dmr[2]))
    p23 <- 1 - (1 - p2) * (1 - (p3 * dmr[2]))
    # Three-way combination
    p123 <- 1 - (1 - p1) * (1 - (p2 * dmr[2])) *
      (1 - (p3 * dmr[3]))
    # p123 <- 1 - (layP1 * (1 - (1 - preH1) * dmr[1]) *
    #                (1 - (1 - hFac1 * hFac2) * dmr[2] * dmr[3]))
    
    # Ensure mortality reduction does not exceed single or simpler combination effects
    p12 <- max(c(p1, p2, p12))
    p13 <- max(c(p1, p3, p13))
    p23 <- max(c(p2, p3, p23))
    p123 <- max(c(p1, p2, p3, p12, p23, p13, p123))
    
    mortVec <- c(p1, p2, p3, p12, p13, p23, p123)
    mortMat[i,] <- mortVec
  }
  return(mortMat)
}
cleanMortMat <- function(mortMat) {
  #cleans up mortality matrix
  mortMat[mortMat<0] <- 0 #very rare edge cases where RR > 1, cut off at 0 for visualization purposes only
  mortDF <- as.data.frame(mortMat)
  medianVec <- mortDF %>%
    summarize(across(V1:V7,median))
  minVec <- mortDF %>% 
    summarize(across(V1:V7,min))
  maxVec <- mortDF %>% 
    summarize(across(V1:V7,max))
  q95Vec <- mortDF %>% 
    summarize(across(V1:V7,~quantile(.,.95)))
  q05Vec <- mortDF %>% 
    summarize(across(V1:V7,~quantile(.,.05)))
  q75Vec <- mortDF %>% 
    summarize(across(V1:V7,~quantile(.,.75)))
  q25Vec <- mortDF %>% 
    summarize(across(V1:V7,~quantile(.,.25)))
  meanVec <- mortDF %>%
    summarize(across(V1:V7,mean))
  
  
  sumDF <- t(rbind(medianVec,minVec,maxVec,
                   q95Vec,q05Vec,
                   q75Vec,q25Vec,meanVec))
  sumDF <- sumDF %>% as.data.frame() %>% 
    rename(median = V1, min = V2, max = V3,
           q95 = V4, q05 = V5, q75 = V6,
           q25 = V7,mean = V8)
  sumDF[sumDF>=1]<-1
  
  sumDF$group = c('Phase 1',
                  'Phase 2','Phase 3',
                  'Phase 1+2','Phase 1+3',
                  'Phase 2+3','All')
  return(sumDF)
}

plotSumDF <- function(sumDF) {
  p <- ggplot(data=sumDF,aes(x=factor(group,
                                      level=c('Phase 1',
                                              'Phase 2','Phase 3',
                                              'Phase 1+2','Phase 1+3',
                                              'Phase 2+3','All')),y=median,
                             ymin=q05,ymax=q95,label=ifelse(mean!=1,paste0(round(median,2)*100,"%"),'')
  )) + geom_point(aes(color="Median mortality reduction")) +
    geom_linerange(data=sumDF,aes(ymin=min,ymax=max),alpha=.8,color='grey') +
    geom_errorbar(width=.2,aes(color="95% Uncertainty Interval")) +
    geom_text(hjust=-.4,vjust=.4,
              size=2.5) +
    ylab("Mortality reduction") + ylim(0,1)+
    xlab("Interventions") + theme_classic() +
    scale_color_manual(name = "Legend", values = c("black", "black")) +
    guides(colour = guide_legend(override.aes = list(linetype = c("solid", "blank"), 
                                                     shape = c(NA, 16))))
  return(p)
}

plotFullDF <- function(fullPlotDF) {
ggplot(data=fullPlotDF,aes(factor(group,
                                  level=c('Phase 1',
                                          'Phase 2','Phase 3',
                                          'Phase 1+2','Phase 1+3',
                                          'Phase 2+3','All')))) +
  geom_linerange(aes(ymin=min,ymax=max),alpha=.8,color='grey') +
  geom_errorbar(width=.2,aes(ymin=q05,ymax=q95)) +
  geom_point(aes(y = value, color = name)) +
  geom_text_repel(aes(label = paste0(round(value,2)*100,"%"),
                color = name,
                y = value),
            hjust=-.4,vjust=.4,segment.color = 'transparent',
            size=3.5,show.legend = FALSE) + ylab("Mortality reduction") + ylim(0,1)+
  xlab("Interventions") +
  theme_classic(base_size=16) + theme(legend.position="right") +
  scale_color_manual(name = "Interaction Factor",
                     values=c("#5a884a","#a67f3b","#d96f6f"))
}

calculateRR <- function(row) {
  e_treated <- as.numeric(row[4])
  n_treated <- as.numeric(row[5])
  e_control <- as.numeric(row[6])
  n_control <- as.numeric(row[7])
  
  rrTable <- matrix(c(e_treated, e_control, 
                      n_treated - e_treated,
                      n_control - e_control), 
                    nrow = 2, ncol=2)
  rr <- epi.2by2(dat = rrTable, method="cohort.count", conf.level = 0.95)
  RRvec <- c(rr$massoc.summary[1,2],
            rr$massoc.summary[1,3],
            rr$massoc.summary[1,4])
  return(RRvec)
}
getMedianUI <- function(sumDF) {
  vec <- paste0(round(sumDF$median,2),
                " (",
                round(sumDF$q05,2),
                "-",round(sumDF$q95,2),")")
  return(vec)
}
extractMetaBin <- function(mbin) {
  mbSum <- summary(mbin)
  RR <- exp(mbSum$random$TE)
  upper <- exp(mbSum$random$upper)
  lower <- exp(mbSum$random$lower)
  return(c(RR,lower,upper))
}

getForesterPlot <- function(metaObj) {
  #generates a ggplot-based forest plot using forester based on a meta obj
  mdf <- metaObj$data %>% select(Study,n,RR,Lower,Upper)
  mdf <- rbind(mdf,c("Overall",sum(mdf$n),exp(metaObj$TE.random),
                       exp(metaObj$lower.random),exp(metaObj$upper.random)))
  mdf[, -1] <- lapply(mdf[, -1], as.numeric)
  p <- forester(left_side_data = mdf[,1:2],
           estimate = mdf$RR,
           ci_low = mdf$Lower,
           ci_high = mdf$Upper,
           display = T,
           estimate_precision = 2,
           null_line_at = 1,
           font_family="Arial")
  return(p)
}
getPooledEstimate <- function(metaObj) {
  #extracts the random TE, lower, and upper from a meta obj
  mdf <- metaObj$data
  return(c("Overall",sum(mdf$n),extractMetaBin(metaObj),100))
}
extractHeterogeneity <- function(metaObj) {
  #extracts tau2, I2, H, and their associated intervals from a meta obj
  I2 <- metaObj$I2
  I2.lower <- metaObj$lower.I2
  I2.upper <- metaObj$upper.I2
  tau2 <- metaObj$tau2
  tau2.lower <- metaObj$lower.tau2
  tau2.upper <- metaObj$upper.tau2
  H <- metaObj$H
  H.lower <- metaObj$lower.H
  H.upper <- metaObj$upper.H
  Q <- metaObj$Q
  Q.pval <- metaObj$pval.Q
  
  I2_ci <- ifelse(!is.na(I2), 
                  paste0(round(I2, 2), " (", round(I2.lower, 2), "-", round(I2.upper, 2), ")"), 
                  "(NA)")
  tau2_ci <- ifelse(!is.na(tau2), 
                    paste0(round(tau2, 4), " (", round(tau2.lower, 4), "-", round(tau2.upper, 4), ")"), 
                    "(NA)")
  H_ci <- ifelse(!is.na(H), 
                 paste0(round(H, 2), " (", round(H.lower, 2), "-", round(H.upper, 2), ")"), 
                 "(NA)")  
  return(c(I2_ci, tau2_ci, H_ci, round(Q, 2), round(Q.pval, 4)))
}
extractWeights <- function(metaObj) {
  #extracts random effects weights from a meta object
  weights <- metaObj$w.random
  weights_percent <- 100 * weights / sum(weights)
  #weights_percent <- c(weights_percent,100)
  return(weights_percent)
}
