# Supplementary material for: Emergency Care Interventions for Victims of Explosive Ordnance Reduce Mortality: A Modeling Study
Source: Prehosp Disaster Med. 2025 Aug 20;40(4):204–13. doi: 10.1017/S1049023X25101283 (PMC12809202; doi:10.1017/S1049023X25101283)
Supplement: Wild et al. supplementary material 1 — Wild et al. supplementary material [file S1049023X25101283sup001.zip › lm_modeling/01_metaAnalyses.R]

library(readr)
library(dplyr)
library(ggplot2)
library(meta)
library(epitools)
library(epiR)
mDF <- read_csv("data/paperTable.csv")

#layperson transport
laypersonTransport <- mDF %>% filter(Type == "Transport")
metaRegLPT <- metagen(
  TE = RR,
  lower=Lower,
  upper=Upper,
  data=laypersonTransport,
  studlab = Study,
  sm="RR",
  transf=F,
  random=T,
  common=F,
  method.tau = "PM")
metaRegLPT$N <- laypersonTransport$n
png(file='figs/forest1.png',width=9.25,height=2.75,units="in",res=300)

forest(metaRegLPT,leftcols = c("studlab","N"),
       rightcols=c("effect","ci"))
dev.off()


## prehospital TCTCs meta analysis
prehospitalTCTC <- mDF %>% filter(Phase == "Prehospital" & 
                                    Type == "Trauma care training courses")


metaReg <- metagen(
  TE = RR,
  lower=Lower,
  upper=Upper,
  data=prehospitalTCTC,
  studlab = Study,
  sm="RR",
  transf=F,
  random=T,
  common=F,
  method.tau = "PM")


summary(metaReg)
metaReg$N <- prehospitalTCTC$n
png(file='figs/forest2.png',width=11.25,height=2.75,units="in",res=300)
forest(metaReg,leftcols = c("studlab","N"),
       rightcols=c("effect","ci"))

dev.off()

metaRegInf <- metainf(metaReg)
png(file='figs/forest2_LOO.png',width=11.25,height=2.75,units="in",res=300)
forest(metaRegInf,rightcols=c("effect","ci","I2"))
dev.off()

#prehospital notification
prehospitalNotificationData <- mDF %>% filter(Type == "Notification Systems")


metaReg2 <- metagen(
  TE = RR,
  lower=Lower,
  upper=Upper,
  data=prehospitalNotificationData,
  studlab = Study,
  sm="RR",
  transf=F,
  random=T,
  common=F,
  method.tau = "PM"
)
summary(metaReg2)
metaReg2$N <- prehospitalNotificationData$n
png(file='figs/forest3.png',width=9.25,height=2.75,units="in",res=300)
forest(metaReg2,leftcols = c("studlab","N"),
       rightcols=c("effect","ci"))
dev.off()

# 
# metaReg2 <- metabin(event.e = `Events treated`,
#                    event.c = `Events control`,
#                    n.e = `Observations treated`,
#                    n.c = `Observations control`,
#                    data = prehospitalTCTC,
#                    method="MH",
#                    MH.exact = T,
#                    fixed=F,
#                    random=T,
#                    method.tau = "DL") #using dersimonian laird
# summary(metaReg2)
# #no real difference

##hospital-based TCTCs meta analysis
hospitalTCTC <- mDF %>% filter(Phase == "Health Facility" & 
                                    Type == "Trauma care training courses")
metaReg3 <- metabin(event.e = `Events treated`,
                   event.c = `Events control`,
                   n.e = `Observations treated`,
                   n.c = `Observations control`,
                   data = hospitalTCTC,
                   studlab = Study,
                   fixed=F,
                   random=T,
                   method.tau = "PM")

summary(metaReg3)
png(file='figs/forest4.png',width=9.25,height=2.75,units="in",res=300)
forest(metaReg3,leftcols = c("studlab","n"),leftlabs=c("Study","N"),
       rightcols=c("effect","ci"))
dev.off()

metaReg3Inf <- metainf(metaReg3)
png(file='figs/forest4_LOO.png',width=9.25,height=2.75,units="in",res=300)
forest(metaReg3Inf,rightcols=c("effect","ci","I2"))
dev.off()

##trauma systems org - trauma and acute care surgery model meta analysis
surgeryDF <- mDF %>% filter(Type == "trauma systems org - trauma and acute care surgery model")

metaReg4 <- metabin(event.e = `Events treated`,
                    event.c = `Events control`,
                    n.e = `Observations treated`,
                    n.c = `Observations control`,
                    data = surgeryDF,
                    studlab = Study,
                    MH.exact = T,
                    fixed=F,
                    random=T,
                    method.tau = "PM")

summary(metaReg4)
png(file='figs/forest5.png',width=9.25,height=2.75,units="in",res=300)
forest(metaReg4,leftcols = c("studlab","n"),leftlabs=c("Study","N"),
       rightcols=c("effect","ci"))
dev.off()


#calculate layperson TCTC RR + 95CI

lpRR <- calculateRR(mDF[1,])

#export dataframe as csv

lptRR <- extractMetaBin(metaRegLPT)
em1 <- extractMetaBin(metaReg)
em2 <- extractMetaBin(metaReg2)
em3 <- extractMetaBin(metaReg3)
em4 <- extractMetaBin(metaReg4)

mbDF <- as.data.frame(rbind(lpRR,lptRR,
                            em1,
                            em2,
                            em3,em4))
colnames(mbDF) <- c("RR","Lower","Upper")
mbDF$id <- c("Layperson TCTCs",
             "Layperson Transport",
             "Prehospital TCTCs",
             "Prehospital Notification",
             "Hospital-based TCTCs",
             "Trauma Systems Org")
write_csv(mbDF,"data/processed/mbDF.csv")

## using ggplot-based forestplots
library(forester)
metaObjList <- list(metaRegLPT,metaReg2,metaReg,metaReg3,metaReg4)
fDF <- read_csv("data/paperTableForester.csv")
weightVec <- round(unlist(lapply(metaObjList,extractWeights)),1)
non_na_rows <- !is.na(fDF$n)
fDF$weights <- NA
fDF$weights[non_na_rows] <- weightVec

pe1 <- getPooledEstimate(metaRegLPT)
pe2 <- getPooledEstimate(metaReg2)
pe3 <- getPooledEstimate(metaReg)
pe4 <- getPooledEstimate(metaReg3)
pe5 <- getPooledEstimate(metaReg4)
fDF <- rbind(fDF[1:3,],pe1,fDF[4:21,])
fDF <- rbind(fDF[1:7,],pe2,fDF[8:22,])
fDF <- rbind(fDF[1:16,],pe3,fDF[17:23,])
fDF <- rbind(fDF[1:21,],pe4,fDF[22:24,])
fDF <- rbind(fDF,pe5)


fDF$Study <- ifelse(is.na(fDF$n), 
                         fDF$Study,
                         paste0("   ", fDF$Study))
fDF$Study <- paste0(fDF$Study,"   ")
fDF[, -1] <- lapply(fDF[, -1], as.numeric)
fDF <- fDF %>% rename(N = n)

pointShapes = c(rep(16,3),18,
                rep(16,3),18,
                rep(16,8),18,
                rep(16,4),18,
                rep(16,3),18)
pointSizes = c(rep(3.25,3),4,
               rep(3.25,3),4,
               rep(3.25,8),4,
               rep(3.25,4),4,
               rep(3.25,3),4)
fDF$RR <- round(fDF$RR,2)
fDF$Lower <- round(fDF$Lower,2)
fDF$Upper <- round(fDF$Upper,2)
fDF$RR2 <- paste0(fDF$RR," (",fDF$Lower,"-",fDF$Upper,")")
fDF$RR2[is.na(fDF$N)] <- NA
fDF$Weight <- paste0(fDF$weights,"%")
fDF$Weight[is.na(fDF$N)] <- NA
fDF <- fDF %>% rename("Relative Risk" = RR2)

forester(left_side_data = fDF[,1:2],
         right_side_data = fDF[,7:8],
         estimate = fDF$RR,
         ci_low = fDF$Lower,
         ci_high = fDF$Upper,
         display = T,
         estimate_precision = 2,
         null_line_at = 1,
         font_family="Sans",
         point_shapes = pointShapes,
         point_sizes = pointSizes,
         xlim = c(0,1.5),
         nudge_width=-.5,
         nudge_height=0,
         nudge_y=0,
         arrows = TRUE,
         estimate_col_name = "Relative Risk  ",
         arrow_labels = c("Reduced Mortality", "Increased Mortality"),
         file_path = "figs/aggForestPlot.png")
#add weights

## make heterogeneity table
hList <- lapply(metaObjList,extractHeterogeneity)
heterogeneity_df <- as.data.frame(do.call(rbind, hList))
colnames(heterogeneity_df) <- c("I2 (95% CI)", "Tau2 (95% CI)", "H (95% CI)", "Q", "Q p-value")
write_csv(heterogeneity_df,"data/processed/heterogeneity.csv")
