# Supplementary material for: Emergency Care Interventions for Victims of Explosive Ordnance Reduce Mortality: A Modeling Study
Source: Prehosp Disaster Med. 2025 Aug 20;40(4):204–13. doi: 10.1017/S1049023X25101283 (PMC12809202; doi:10.1017/S1049023X25101283)
Supplement: Wild et al. supplementary material 1 — Wild et al. supplementary material [file S1049023X25101283sup001.zip › lm_modeling/02_interventionModeling.R]

library(readr)
library(dplyr)
library(ggplot2)
library(tidyverse)
mortMat = matrix(nrow=1000,ncol=8)

mbDF <- read_csv("data/processed/mbDF.csv")
 
sd_lpTCTC <- find_optimal_sd(mbDF$RR[1],mbDF$Lower[1],mbDF$Upper[1])
sd_lpTransport <- find_optimal_sd(mbDF$RR[2],mbDF$Lower[2],mbDF$Upper[2])
sd_phTCTC <- find_optimal_sd(mbDF$RR[3],mbDF$Lower[3],mbDF$Upper[3])
sd_phNotification <- find_optimal_sd(mbDF$RR[4],mbDF$Lower[4],mbDF$Upper[4])
sd_hTCTC <- find_optimal_sd(mbDF$RR[5],mbDF$Lower[5],mbDF$Upper[5])
sd_trauma <- find_optimal_sd(mbDF$RR[6],mbDF$Lower[6],mbDF$Upper[6])


mortMat1 <- simMortMat(c(1,1,1))
sumDF1 <- cleanMortMat(mortMat1)
v1 <- getMedianUI(sumDF1)

mortMat5 <- simMortMat(c(.5,.5,.5))
sumDF5 <- cleanMortMat(mortMat5)
v5 <- getMedianUI(sumDF5)


mortMat75 <- simMortMat(c(.75,.75,.75))
sumDF75 <- cleanMortMat(mortMat75)
v75 <- getMedianUI(sumDF75)


mortMat25 <- simMortMat(c(.25,.25,.25))
sumDF25 <- cleanMortMat(mortMat25)
v25 <- getMedianUI(sumDF25)


mortMat0 <- simMortMat(c(0,0,0))
sumDF0 <- cleanMortMat(mortMat0)
v0 <- getMedianUI(sumDF0)

vTab <- as.data.frame(cbind(v1,v5,v75,v25,v0,sumDF1$group))
write_csv(vTab,"data/processed/mortReductionTable.csv")

mortMatVary <- simMortMat(varyDMR=T,n=100000)
sumDFVary <- cleanMortMat(mortMatVary)

#make plot
p2 <- plotSumDF(sumDF1)
p3 <- plotSumDF(sumDF75)
p4 <- plotSumDF(sumDF5)
p5 <- plotSumDF(sumDF25)
p6 <- plotSumDF(sumDF0)
p7 <- plotSumDF(sumDFVary)


p2
p3
p4
p5
p6
p7

ggsave("figs/iqrSims.png",width=8,height=4)

#plot of all at once
fullPlotDF <- cbind(sumDFVary$min,sumDFVary$max,
                    sumDFVary$q05,sumDFVary$q95,
                    sumDF5$median,sumDF25$median,
                    sumDF0$median,sumDFVary$group)
colnames(fullPlotDF) <- c("min","max","q05","q95",".50",".25","0","group")
fullPlotDF <- as.data.frame(fullPlotDF)
fullPlotDF <- fullPlotDF %>%
  mutate(across(.cols = 1:7, .fns = as.numeric)) %>%
  mutate(group = as.factor(group))
fullPlotDF <- fullPlotDF %>% pivot_longer(cols=c(".50",".25","0"),
                           names_to="name",
                           values_to="value")
fullPlotDF$name <- factor(fullPlotDF$name,
                          levels=c(".50",".25","0"))
p8 <- plotFullDF(fullPlotDF)
p8
ggsave("figs/fullMortalityReduction.png",width=10,height=6)

#dmr plot


dmrDF <- cbind(sumDF1$median,sumDF75$median,
               sumDF5$median,sumDF25$median,
               sumDF0$median)
colnames(dmrDF) <- c("100","75","50","25","0")
rownames(dmrDF) <- c('Phase 1',
                     'Phase 2','Phase 3',
                     'Phase 1+2','Phase 1+3',
                     'Phase 2+3','All')

dmrDF2 <- as.data.frame(t(dmrDF)) %>% rownames_to_column(var = "DMR")

dmrDF2 <- dmrDF2 %>% pivot_longer(-DMR,
                                    names_to="name",
                                    values_to="value")

dmrDF2 <- dmrDF2 %>% 
  mutate(DMR = as.numeric(DMR),
    label = if_else(DMR==max(DMR),as.character(name),NA_character_))
ggplot(data=dmrDF2,
       aes(x=DMR,y=value,group=name,color=name)) + 
  geom_line() + geom_point() +
  coord_cartesian(clip = "off",
                  xlim=c(0,115)) +
  geom_label_repel(aes(label=label),
                   nudge_x=1,
                   xlim = c(NA, Inf)) +
  theme_classic() + ylab("Estimated mortality reduction") +
  xlab("Interaction factor") +
  theme(legend.position="none") +
  scale_y_continuous(labels = scales::percent,
                     limits = c(.35,1)) +
  scale_x_continuous(labels = function(x) paste0(x, "%"),
                     breaks=c(0,25,50,75,100)) +
  scale_color_manual(name = "Phase",breaks=c("All",
                                             "Phase 1+2",
                                             "Phase 1+3",
                                             "Phase 2+3",
                                             "Phase 1",
                                             "Phase 2",
                                             "Phase 3"),
                     values=c("#5d8d4d",
                       "#82934b",
                       "#a49752",
                       "#c29b60",
                       "#dc9f75",
                       "#f1a590",
                       "#ffadad"))
ggsave("figs/interactionFactors.png",width=8,height=6)


#95% UI version
ggplot(data=sumDF,aes(x=factor(group,
                               level=c('None','Phase 1',
                                       'Phase 2','Phase 3',
                                       'Phase 1+2','Phase 1+3',
                                       'Phase 2+3','All')),y=1-median,
                      ymin=1-q05,ymax=1-q95,label=ifelse(median!=1,paste0(round(1-median,2)*100,"%"),'')
)) + geom_point(aes(color="Median mortality reduction")) +
  geom_errorbar(width=.2,aes(color="95% uncertainty interval")) + 
  geom_text(hjust=-.4,vjust=.4,
            size=2.5) +
  ylab("Mortality reduction") + 
  xlab("Interventions") + theme_classic() +
  scale_color_manual(name = "Legend", values = c("black", "black")) +
  guides(colour = guide_legend(override.aes = list(linetype = c("solid", "blank"), 
                                                   shape = c(NA, 16))))
ggsave("figs/uiSims_noDMR.png",width=8,height=4)
