# Supplementary material for: Emergency Care Interventions for Victims of Explosive Ordnance Reduce Mortality: A Modeling Study
Source: Prehosp Disaster Med. 2025 Aug 20;40(4):204–13. doi: 10.1017/S1049023X25101283 (PMC12809202; doi:10.1017/S1049023X25101283)
Supplement: Wild et al. supplementary material 1 — Wild et al. supplementary material [file S1049023X25101283sup001.zip › lm_modeling/data/paperTable.csv]

Study	Phase	Type	Events treated	Observations treated	Events control	Observations control	n	RR	Lower	Upper	Design	Location	Cause of mortality	Comments
Murad et al., 2010	Layperson	Trauma care training courses	32	325	158	1016	1341	0.63	0.44	0.91	Nonrandomized controlled trial	Iraq (Rural)	All trauma
Patel et al., 2016	Layperson	Transport					1406	0.41	0.15	1.07	Difference-in-differences	Ghana (Rural)	All causes	DiD
De Costa et al., 2009	Layperson	Transport					10305	0.43	0.22	0.85	Nonrandomized controlled trial	India (Rural)	Maternal mortality
Mitra et al., 2020	Prehospital	Notification Systems	80	263	67	208	471	0.94	0.72	1.23	Pre-post, unadjusted	India (Urban)	All trauma
Liberman et al., 2005	Prehospital	Notification Systems					72,073	0.61	0.39	0.94	Observational, risk-adjusted	Canada (Province-wide)	All trauma	risk-adjusted, no control/treat N available
Husum et al., 1999	Prehospital	Trauma care training courses	254	1874	501	2016	3890	0.52	0.45	0.6	Pre-post, unadjusted	Afghanistan (Urban)	Combat trauma
Husum et al., 2003	Prehospital	Trauma care training courses	16.7088	141.6	37.0992	141.6	283	0.45	0.27	0.76	Pre-post, unadjusted	Cambodia (Rural), Iraq (Rural)	Landmine injuries
Saghafinia et al., 2008	Prehospital	Trauma care training courses	7	226	18	245	471	0.42	0.18	0.99	Nonrandomized controlled trial	Iran (Rural and Urban)	Penetrating injuries
Wisborg et al., 2008	Prehospital	Trauma care training courses	10.79825	114.875	32.96912	114.875	230	0.33	0.17	0.62	Pre-post, unadjusted	Iraq (Rural)	Penetrating injuries
Arreola-Risa et al., 2004 (Monterrey)	Prehospital	Trauma care training courses	37.37	505	37.183	361	866	0.72	0.47	1.11	Nonrandomized controlled trial	Mexico (Urban)	All trauma
Arreola-Risa et al., 2004 (San Pedro)	Prehospital	Trauma care training courses	7.955	215	10.03	295	510	1.09	0.44	2.71	Nonrandomized controlled trial	Mexico (Urban)	All trauma
Arreola-Risa et al., 2007	Prehospital	Trauma care training courses					2663	0.28	0.12	0.63	Pre-post, unadjusted	Mexico (Urban)	All trauma	They have injury-adjusted results -- are we using those?
Ali et al., 1993	Health Facility	Trauma care training courses	134	400	279	413	813	0.5	0.43	0.58	Pre-post, unadjusted	Trinidad and Tobabo (Urban)	All trauma
Petroze et al., 2015	Health Facility	Trauma care training courses	90	1312	70	798	2110	0.78	0.58	1.06	Pre-post, unadjusted	Rwanda (Urban)	All trauma
Wang et al., 2010	Health Facility	Trauma care training courses	62	382	87	438	820	0.82	0.61	1.1	Pre-post, unadjusted	China (Urban)	All trauma
Altamirano et al., 2020	Health Facility	trauma systems org - trauma and acute care surgery model	144	16792	124	11234	28026	0.78	0.61	0.99	Pre-post, unadjusted	Ecuador (Rural)	All trauma
Hashmi et al., 2013	Health Facility	trauma systems org - trauma and acute care surgery model	40	806	40	421	1227	0.52	0.34	0.8	Pre-post, unadjusted	Pakistan (Urban)	All trauma
							127505
