# Supplementary material for: Emergency Care Interventions for Victims of Explosive Ordnance Reduce Mortality: A Modeling Study
Source: Prehosp Disaster Med. 2025 Aug 20;40(4):204–13. doi: 10.1017/S1049023X25101283 (PMC12809202; doi:10.1017/S1049023X25101283)
Supplement: Wild et al. supplementary material 1 — Wild et al. supplementary material [file S1049023X25101283sup001.zip › lm_modeling/data/paperTableForester.csv]

Study	n	RR	Lower	Upper
Layperson Transport
Patel et al., 2016	1406	0.41	0.15	1.07
De Costa et al., 2009	10305	0.43	0.22	0.85
Prehospital Notification Systems
Mitra et al., 2020	471	0.94	0.72	1.23
Liberman et al., 2005	72,073	0.61	0.39	0.94
Prehospital Trauma Care Training Courses
Husum et al., 1999	3890	0.52	0.45	0.6
Husum et al., 2003	283	0.45	0.27	0.76
Saghafinia et al., 2008	471	0.42	0.18	0.99
Wisborg et al., 2008	230	0.33	0.17	0.62
Arreola-Risa et al., 2004 (Monterrey)	866	0.72	0.47	1.11
Arreola-Risa et al., 2004 (San Pedro)	510	1.09	0.44	2.71
Arreola-Risa et al., 2007	2663	0.28	0.12	0.63
Health Facility Trauma Care Training Courses
Ali et al., 1993	813	0.5	0.43	0.58
Petroze et al., 2015	2110	0.78	0.58	1.06
Wang et al., 2010	820	0.82	0.61	1.1
Health Facility Organization & Activation Protocols
Altamirano et al., 2020	28026	0.78	0.61	0.99
Hashmi et al., 2013	1227	0.52	0.34	0.8
